# Supplementary material for: PAQR6 as a prognostic biomarker and potential therapeutic target in kidney renal clear cell carcinoma
Source: Front Immunol. 2024 Dec 17;15:1521629. doi: 10.3389/fimmu.2024.1521629 (PMC11685228; doi:10.3389/fimmu.2024.1521629)
Supplement: Supplementary Figure 1 — The screening process of the PAQR6 gene. [file DataSheet1.zip]

Archive with 16 entries (15 files):
- Supplementary material/
- Supplementary material/Antibodies.pdf
- Supplementary material/Fig S1.tif
- Supplementary material/Fig S2.tif
- Supplementary material/Fig S3.tif
- Supplementary material/Fig S4.tif
- Supplementary material/Fig S5.tif
- Supplementary material/Flowchart.tif
- Supplementary material/Supplementary Figure.docx
- Supplementary material/Table S1.xlsx
- Supplementary material/Table S2.xlsx
- Supplementary material/Table S3.xlsx
- Supplementary material/Table S4.xlsx
- Supplementary material/~$Table S1.xlsx
- Supplementary material/~$Table S2.xlsx
- Supplementary material/~$Table S3.xlsx
