# Supplementary material for: PAQR6 as a prognostic biomarker and potential therapeutic target in kidney renal clear cell carcinoma
Source: Front Immunol. 2024 Dec 17;15:1521629. doi: 10.3389/fimmu.2024.1521629 (PMC11685228; doi:10.3389/fimmu.2024.1521629)
Supplement: Supplementary Figure 1 — The screening process of the PAQR6 gene. [file DataSheet1.zip › Supplementary material/Table S1.xlsx]

## Sheet: Sheet1
TCGA-KIRC Samples
	Feature	Numbers
Status	Alive	357
	Dead	175
Age	＜60	245
	≥60	287
Gender	FEMALE	187
	MALE	345
Race	ASIAN	8
	BLACK	56
	WHITE	461
pT_stage	T1	21
	T1a	141
	T1b	110
	T2	55
	T2a	10
	T2b	4
	T3	5
	T3a	121
	T3b	52
	T3c	2
	T4	11
pN_stage	N0	240
	N1	16
	NX	276
	N2
pM_stage	M0	441
	M1	81
	MX	10
pTNM_stage	I	266
	II	57
	III	123
	IV	83
