# Supplementary material for: PAQR6 as a prognostic biomarker and potential therapeutic target in kidney renal clear cell carcinoma
Source: Front Immunol. 2024 Dec 17;15:1521629. doi: 10.3389/fimmu.2024.1521629 (PMC11685228; doi:10.3389/fimmu.2024.1521629)
Supplement: Supplementary Figure 1 — The screening process of the PAQR6 gene. [file DataSheet1.zip › Supplementary material/Table S2.xlsx]

## Sheet: Sheet1
GSE15641
	Feature	Numbers
Classification	Normal	23
	KIRC	32
