# Supplementary material for: PAQR6 as a prognostic biomarker and potential therapeutic target in kidney renal clear cell carcinoma
Source: Front Immunol. 2024 Dec 17;15:1521629. doi: 10.3389/fimmu.2024.1521629 (PMC11685228; doi:10.3389/fimmu.2024.1521629)
Supplement: Supplementary Figure 1 — The screening process of the PAQR6 gene. [file DataSheet1.zip › Supplementary material/Table S3.xlsx]

## Sheet: Sheet1
		GSE29609
		Feature	Numbers
	Status	Alive	22
		Dead	17
	Age	＜60	15
		≥60	24
	pT_stage	T1	11
		T2	5
		T3	22
		T4	1
	pN_stage	N0	31
		N1	5
		N2	3
	pM_stage	M0	25
		M1	14
