# Supplementary material for: PAQR6 as a prognostic biomarker and potential therapeutic target in kidney renal clear cell carcinoma
Source: Front Immunol. 2024 Dec 17;15:1521629. doi: 10.3389/fimmu.2024.1521629 (PMC11685228; doi:10.3389/fimmu.2024.1521629)
Supplement: Supplementary Figure 1 — The screening process of the PAQR6 gene. [file DataSheet1.zip › Supplementary material/Table S4.xlsx]

## Sheet: Sheet1
		GSE111360
		Feature	Numbers
	Cell Type	CD19+ B cells from a healthy donor	4
		Pan T cells from a healthy donor	4
		CD45+ cells from a fresh kidney tumor sample	8
		CD45+ cells from an organoid sample	16
		PBMCs from a healthy donor	3
	Class	Condition: Cryopreserved	11
		Condition: Fresh tumor	4
		Condition: Organoid	12
		Treatment: Fresh tumor	4
		Treatment: Organoid	4
